# Supplementary material for: Global transcriptome analysis of H5N1 influenza virus-infected human cells
Source: Hereditas. 2019 Feb 6;156:10. doi: 10.1186/s41065-019-0085-9 (PMC6366111; doi:10.1186/s41065-019-0085-9)
Supplement: Supplementary file 2 — Table S2. The differential unique genes in the A/QH group relative to biological process. (XLSX 46 kb) [file 41065_2019_85_MOESM2_ESM.xlsx]

## Sheet: Fold
Biological process	Fold enrichment	p-value
negative regulation of retinoic acid biosynthetic process	1770.03	1
antigen processing and presentation of exogenous protein antigen via MHC class Ib, TAP-dependent	1770.03	1
regulation of testosterone biosynthetic process	1770.03	1
cellular response to type I interferon	1770.03	1
cellular response to corticosteroid stimulus	1770.03	1
farnesol catabolic process	1770.03	0.00345367
intracellular transport of viral proteins in host cell	889.419	1
GO:1904434	889.419	1
cellular response to prostaglandin stimulus	889.419	1
GO:1904437	889.419	1
regulation of protein import into nucleus, translocation	889.419	1
cellular response to iron(III) ion	593.931	1
regulation of retinoic acid receptor signaling pathway	593.931	1
negative regulation of helicase activity	593.931	1
regulation of iron ion import	593.931	1
negative regulation of defense response to virus by host	445.818	1
glycerol ether metabolic process	445.818	1
cellular response to jasmonic acid stimulus	445.818	1
doxorubicin metabolic process	444.165	0.0965281
daunorubicin metabolic process	444.165	0.0965281
cellular response to prostaglandin D stimulus	356.833	1
renal absorption	356.833	1
regulation of interferon-gamma production	356.833	1
testosterone biosynthetic process	356.833	1
ISG15-protein conjugation	297.459	1
negative regulation of receptor binding	297.459	1
antigen processing and presentation of endogenous peptide antigen via MHC class I	297.459	1
regulation of erythrocyte differentiation	297.459	1
negative regulation of protein export from nucleus	297.459	1
positive regulation of receptor binding	255.026	1
cellular response to iron ion	255.026	1
negative regulation of mitochondrial depolarization	255.026	1
macromolecule metabolic process	255.026	1
response to molecule of bacterial origin	223.187	1
response to type I interferon	223.187	1
modification-dependent protein catabolic process	223.187	1
antigen processing and presentation of exogenous peptide antigen via MHC class I, TAP-independent	198.416	1
regulation of epidermal growth factor receptor signaling pathway	198.416	1
cellular aldehyde metabolic process	198.416	1
progesterone metabolic process	198.416	1
positive regulation of T cell cytokine production	198.416	1
GO:1903206	178.595	1
cyclooxygenase pathway	162.373	1
iron ion transport	148.854	1
retinal metabolic process	137.412	1
prostaglandin metabolic process	127.604	1
cellular response to exogenous dsRNA	119.103	1
positive regulation of endothelial cell apoptotic process	105.099	1
cellular response to interferon-beta	89.3419	1
negative regulation of viral genome replication	88.9218	1
positive regulation of receptor-mediated endocytosis	85.0895	1
GO:0098586	85.0895	1
release of cytochrome c from mitochondria	85.0895	1
type I interferon-mediated signaling pathway	81.9534	0.0668806
protein refolding	77.6937	1
protein import into nucleus, translocation	77.6937	1
positive regulation of T cell mediated cytotoxicity	74.4578	1
response to cadmium ion	71.4807	1
antigen processing and presentation of exogenous peptide antigen via MHC class I, TAP-dependent	68.7325	1
T cell differentiation in thymus	66.1878	1
regulation of defense response to virus by virus	66.1878	1
positive regulation of viral genome replication	66.1878	1
intrinsic apoptotic signaling pathway	66.1878	1
positive regulation of reactive oxygen species metabolic process	63.8248	1
response to radiation	63.8248	1
retinoid metabolic process	62.4059	1
iron ion homeostasis	61.6247	1
positive regulation of DNA binding	61.6247	1
positive regulation of erythrocyte differentiation	61.6247	1
negative regulation of type I interferon production	61.6247	1
antigen processing and presentation of peptide antigen via MHC class I	61.6247	1
retinol metabolic process	59.5712	1
activation of protein kinase B activity	55.8491	1
reactive oxygen species metabolic process	55.8491	1
cellular response to reactive oxygen species	54.1573	1
negative regulation of extrinsic apoptotic signaling pathway in absence of ligand	52.5649	1
positive regulation of bone mineralization	52.5649	1
translesion synthesis	52.5649	1
positive regulation of cell death	51.0634	1
epithelial to mesenchymal transition	48.304	1
cellular response to cadmium ion	47.0332	1
cytoplasmic translation	45.8275	1
steroid metabolic process	43.5926	1
retina homeostasis	43.5926	1
negative regulation of protein ubiquitination	36.4769	1
negative regulation of neuron projection development	30.8176	1
apoptotic signaling pathway	29.7906	1
defense response to virus	29.112	1
cellular response to starvation	28.3722	1
response to nutrient	27.0827	1
cell redox homeostasis	26.6786	1
negative regulation of cysteine-type endopeptidase activity involved in apoptotic process	26.6786	1
positive regulation of protein binding	26.2863	1
interferon-gamma-mediated signaling pathway	25.1758	1
keratinocyte differentiation	24.4861	1
negative regulation of protein binding	24.4861	1
positive regulation of protein kinase B signaling cascade	22.8047	1
cellular response to calcium ion	22.3438	1
positive regulation of peptidyl-serine phosphorylation	21.28	1
xenobiotic metabolic process	21.0297	1
SRP-dependent cotranslational protein targeting to membrane	20.0846	1
male gonad development	19.8615	1
response to bacterium	19.6432	1
response to virus	16.7062	1
nuclear-transcribed mRNA catabolic process, nonsense-mediated decay	15.4101	1
translational initiation	13.5424	1
oxidation-reduction process	13.4681	1
viral reproduction	10.4025	1
positive regulation of I-kappaB kinase/NF-kappaB cascade	10.0996	1
translation	9.93129	1
cellular protein metabolic process	9.31062	1
response to drug	9.26238	1
defense response to bacterium	9.02849	1
regulation of immune response	8.55333	1
cell-cell signaling	8.01637	1
innate immune response	7.68399	1
cell proliferation	4.88438	1
immune response	4.01728	1
neutrophil degranulation	3.71662	1
positive regulation of cell proliferation	3.56825	1
negative regulation of apoptotic process	3.36666	1
apoptotic process	3.23273	1
negative regulation of transcription from RNA polymerase II promoter	2.21251	1
signal transduction	1.97537	1
G-protein coupled receptor signaling pathway	1.59333	1
negative regulation of vasoconstriction	-100	1
GO:0098905	-100	1
GO:0098910	-100	1
GO:0098906	-100	1
spongiotrophoblast layer development	-100	1
negative regulation of heart rate involved in baroreceptor response to increased systemic arterial blood pressure	-100	1
hormone secretion	-100	1
GO:0098904	-100	1
GO:0090618	-100	1
regulation of actin filament bundle assembly	-100	1
negative regulation of homotypic cell-cell adhesion	-100	1
regulation of hippo signaling cascade	-100	1
GO:1900825	-100	1
GO:1905226	-100	1
positive regulation of DNA-directed DNA polymerase activity	-100	1
regulation of renin secretion into blood stream	-100	1
GO:1903392	-100	1
positive regulation of heart rate by epinephrine-norepinephrine	-100	1
opioid receptor signaling pathway	-100	1
negative regulation of Wnt protein secretion	-100	1
cell communication by chemical coupling	-100	1
adenylate cyclase-inhibiting opioid receptor signaling pathway	-100	1
cerebellar Purkinje cell differentiation	-100	1
T-helper 17 cell differentiation	-100	1
regulation of steroid metabolic process	-100	1
atrial ventricular junction remodeling	-100	1
positive regulation of cell communication by chemical coupling	-100	1
bundle of His cardiac muscle cell to Purkinje myocyte communication by electrical coupling	-100	1
AV node cell to bundle of His cell communication by electrical coupling	-100	1
Purkinje myocyte to ventricular cardiac muscle cell communication by electrical coupling	-100	1
micturition	-100	1
cellular response to non-ionic osmotic stress	-100	1
foramen ovale closure	-100	1
atrial cardiomyocyte to AV node cell communication by electrical coupling	-100	1
SA node cardiomyocyte to atrial cardiomyocyte communication by electrical coupling	-100	1
GO:1990029	-100	1
paraxial mesoderm structural organization	-100	1
neural plate mediolateral regionalization	-100	1
mesendoderm development	-100	1
lateral mesoderm development	-100	1
GO:1901251	-100	1
pro-B cell differentiation	-100	1
tricuspid valve morphogenesis	-100	1
GO:1901247	-100	1
regulation of cardiac muscle cell proliferation	-100	1
development of primary female sexual characteristics	-100	1
negative regulation of transforming growth factor beta production	-100	1
positive regulation of amyloid precursor protein biosynthetic process	-100	1
extracellular structure organization	-100	1
GO:1904414	-100	1
heart formation	-100	1
GO:1905292	-100	1
GO:1905285	-100	1
leukocyte homeostasis	-100	1
GO:0140059	-100	1
dendritic spine organization	-100	1
GO:1905920	-100	1
GO:1902991	-100	1
regulation of gliogenesis	-100	1
T cell receptor V(D)J recombination	-100	1
sensory processing	-100	1
photoreceptor cell development	-100	1
Schwann cell proliferation	-100	1
regulation of cellular respiration	-100	1
oxidation-dependent protein catabolic process	-100	1
positive regulation of pancreatic stellate cell proliferation	-100	1
positive regulation of leukocyte mediated cytotoxicity	-100	1
positive regulation of complement activation	-100	1
dGTP catabolic process	-100	1
interleukin-6 secretion	-100	1
interleukin-8 secretion	-100	1
glycerol biosynthetic process from pyruvate	-100	1
hepatoblast differentiation	-100	1
regulation of branch elongation involved in ureteric bud branching	-100	1
negative regulation of mesenchymal stem cell apoptotic process involved in mesonephric nephron morphogenesis	-100	1
pronephric nephron tubule development	-100	1
inner cell mass cell differentiation	-100	1
positive regulation of transcription from RNA polymerase II promoter in response to acidity	-100	1
ureteric bud elongation	-100	1
negative regulation of mesenchymal cell apoptotic process involved in metanephros development	-100	1
lymphatic endothelial cell differentiation	-100	1
endocardium formation	-100	1
endocardial cell differentiation	-100	1
post-embryonic eye morphogenesis	-100	1
detection of glucose	-100	1
asymmetric neuroblast division	-100	1
stem cell fate specification	-100	1
positive regulation of mesenchymal stem cell differentiation	-100	1
copper ion export	-100	1
positive regulation of endocytic recycling	-100	1
establishment of meiotic spindle localization	-100	1
cytokinetic process	-100	1
cholesterol storage	-100	1
third ventricle development	-100	1
fourth ventricle development	-100	1
actin filament uncapping	-100	1
GO:1903919	-100	1
actomyosin structure organization	-100	1
negative regulation of determination of dorsal identity	-100	1
GO:1990442	-100	1
response to interleukin-6	-100	1
copper ion import	-100	1
phosphorylated carbohydrate dephosphorylation	-100	1
monocarboxylic acid transport	-100	1
regulation of transcription involved in anterior/posterior axis specification	-100	1
GO:1904640	-100	1
sequestering of TGFbeta in extracellular matrix	-100	1
acid secretion	-100	1
musculoskeletal movement, spinal reflex action	-100	1
branch elongation of an epithelium	-100	1
gastric emptying	-100	1
GO:1904881	-100	1
dermatan sulfate catabolic process	-100	1
positive regulation of dopamine receptor signaling pathway	-100	1
disaccharide metabolic process	-100	1
cardiac conduction system development	-100	1
septum primum development	-100	1
atrial septum development	-100	1
negative regulation of integrin activation	-100	1
negative regulation of eosinophil extravasation	-100	1
mitral valve development	-100	1
embryonic hindgut morphogenesis	-100	1
GO:1904325	-100	1
pulmonary valve formation	-100	1
keratinocyte activation	-100	1
closure of optic fissure	-100	1
homocysteine catabolic process	-100	1
signal transduction involved in cell cycle checkpoint	-100	1
DNA protection	-100	1
negative regulation of CREB transcription factor activity	-100	1
neural tube formation	-100	1
positive regulation of hippo signaling cascade	-100	1
cardiac ventricle formation	-100	1
positive regulation of lens epithelial cell proliferation	-100	1
heparin catabolic process	-100	1
neuronal action potential propagation	-100	1
GO:1904681	-100	1
CDP-choline pathway	-100	1
protein deglutathionylation	-100	1
positive regulation of membrane potential	-100	1
ethanolamine metabolic process	-100	1
negative regulation of transposon integration	-100	1
GO:1905522	-100	1
GO:1904465	-100	1
negative regulation of phospholipase activity	-100	1
GO:1900924	-100	1
GO:0140194	-100	1
negative regulation of interleukin-6 secretion	-100	1
negative regulation of leukocyte activation	-100	1
GO:1903464	-100	1
GO:0150072	-100	1
GO:0150079	-100	1
GO:0150074	-100	1
olfactory bulb interneuron development	-100	1
planar cell polarity pathway involved in ventricular septum morphogenesis	-100	1
planar cell polarity pathway involved in outflow tract morphogenesis	-100	1
planar cell polarity pathway involved in cardiac right atrium morphogenesis	-100	1
planar cell polarity pathway involved in pericardium morphogenesis	-100	1
planar cell polarity pathway involved in cardiac muscle tissue morphogenesis	-100	1
cervix development	-100	1
positive regulation of meiosis	-100	1
GO:0036517	-100	1
negative regulation of melanin biosynthetic process	-100	1
convergent extension involved in organogenesis	-100	1
genitalia development	-100	1
interleukin-12 production	-100	1
GO:1904059	-100	1
regulation of natural killer cell activation	-100	1
positive regulation of luteinizing hormone secretion	-100	1
regulation of natural killer cell proliferation	-100	1
positive regulation of gastric acid secretion	-100	1
positive regulation of locomotion	-100	1
cell-abiotic substrate adhesion	-100	1
sensory perception of temperature stimulus	-100	1
GO:1990708	-100	1
GO:1904000	-100	1
negative regulation of appetite by leptin-mediated signaling pathway	-100	1
male germ-line stem cell division	-100	1
negative regulation of glutamine transport	-100	1
negative regulation of B cell apoptotic process	-100	1
negative regulation of isotype switching to IgE isotypes	-100	1
regulation of memory T cell differentiation	-100	1
GO:1904651	-100	1
negative regulation of glucagon secretion	-100	1
regulation of lipoprotein lipid oxidation	-100	1
cellular response to L-ascorbic acid	-100	1
GO:0098868	-100	1
regulation of brown fat cell differentiation	-100	1
planar cell polarity pathway involved in neural tube closure	-100	1
melanosome transport	-100	1
positive regulation of interleukin-4 biosynthetic process	-100	1
regulation of molecular function, epigenetic	-100	1
negative regulation of viral protein levels in host cell	-100	1
genetic imprinting	-100	1
positive regulation of lymphotoxin A biosynthetic process	-100	1
positive regulation of CD8-positive, alpha-beta T cell extravasation	-100	1
positive regulation of monocyte extravasation	-100	1
positive regulation of astrocyte chemotaxis	-100	1
Golgi vesicle budding	-100	1
establishment of apical/basal cell polarity	-100	1
renal tubule development	-100	1
GO:0090559	-100	1
cellular response to leucine	-100	1
GO:0099547	-100	1
GO:1904056	-100	1
GO:1903691	-100	1
GO:0038202	-100	1
GO:1902170	-100	1
negative regulation of metanephric nephron tubule epithelial cell differentiation	-100	1
maturation of 5.8S rRNA	-100	1
regulation of genetic imprinting	-100	1
negative regulation of fibroblast apoptotic process	-100	1
negative regulation of maintenance of mitotic sister chromatid cohesion, centromeric	-100	1
N-terminal protein amino acid acetylation	-100	1
ornithine metabolic process	-100	1
negative regulation of methylation-dependent chromatin silencing	-100	1
mRNA modification	-100	1
sensory organ development	-100	1
GO:1904862	-100	1
GO:0097325	-100	1
GO:1904934	-100	1
positive regulation of non-canonical Wnt receptor signaling pathway	-100	1
GO:1904955	-100	1
positive regulation of mRNA modification	-100	1
T-helper 17 cell chemotaxis	-100	1
negative regulation of type 2 immune response	-100	1
negative regulation of eosinophil degranulation	-100	1
positive regulation of immune complex clearance by monocytes and macrophages	-100	1
GO:0061756	-100	1
behavior	-100	1
sequestering of BMP from receptor via BMP binding	-100	1
isoleucyl-tRNA aminoacylation	-100	1
methotrexate transport	-100	1
phospholipase C-activating G-protein coupled glutamate receptor signaling pathway	-100	1
regulation of translational elongation	-100	1
regulation of phospholipase activity	-100	1
neutral lipid metabolic process	-100	1
regulation of glutamate secretion	-100	1
negative regulation of histone acetylation	-100	1
negative regulation of monooxygenase activity	-100	1
cellular response to water deprivation	-100	1
negative regulation of pancreatic stellate cell proliferation	-100	1
GO:1901558	-100	1
ergosterol biosynthetic process	-100	1
positive regulation of metabolic process	-100	1
regulation of mesenchymal cell proliferation	-100	1
regulation of acyl-CoA biosynthetic process	-100	1
GO:1904307	-100	1
GO:1903421	-100	1
postreplication repair	-100	1
positive regulation of histone H4-K20 methylation	-100	1
GO:0044818	-100	1
GO:1903285	-100	1
regulation of norepinephrine uptake	-100	1
negative regulation of dopamine uptake involved in synaptic transmission	-100	1
negative regulation of norepinephrine uptake	-100	1
GO:1903284	-100	1
GO:1902957	-100	1
GO:0110076	-100	1
L-lysine catabolic process to acetyl-CoA via saccharopine	-100	1
negative regulation of endothelial cell differentiation	-100	1
protein targeting to ER	-100	1
venous blood vessel development	-100	1
succinyl-CoA metabolic process	-100	1
proepicardium development	-100	1
GO:1905223	-100	1
negative regulation of epithelial cell proliferation involved in prostate gland development	-100	1
regulation of fatty acid metabolic process	-100	1
cellular response to cobalt ion	-100	1
positive regulation of tolerance induction to self antigen	-100	1
GO:1903438	-100	1
regulation of mitotic spindle organization	-100	1
negative regulation of sequestering of triglyceride	-100	1
regulation of cholesterol transporter activity	-100	1
low-density lipoprotein particle receptor biosynthetic process	-100	1
GO:1905316	-100	1
endocardial cushion fusion	-100	1
positive regulation of B cell tolerance induction	-100	1
mammary gland morphogenesis	-100	1
GO:1905315	-100	1
GO:1905317	-100	1
positive regulation of histone H4-K16 acetylation	-100	1
posterior compartment specification	-100	1
anterior compartment pattern formation	-100	1
GO:1901194	-100	1
meiotic telomere clustering	-100	1
meiotic metaphase I plate congression	-100	1
positive regulation of transcription of Notch receptor target	-100	1
GO:1990960	-100	1
GO:1990959	-100	1
GO:0044827	-100	1
fatty acid omega-oxidation	-100	1
negative regulation of transcription from RNA polymerase II promoter in response to hypoxia	-100	1
negative regulation of mitotic recombination	-100	1
extrathymic T cell selection	-100	1
NK T cell proliferation	-100	1
GO:1904100	-100	1
negative regulation of transcription by transcription factor localization	-100	1
SCF-dependent proteasomal ubiquitin-dependent protein catabolic process	-100	1
NADH metabolic process	-100	1
eye photoreceptor cell differentiation	-100	1
spindle midzone assembly involved in meiosis	-100	1
protein import into peroxisome membrane	-100	1
negative regulation of lipid binding	-100	1
establishment of protein localization to peroxisome	-100	1
response to extracellular stimulus	-100	1
maturation of SSU-rRNA from tricistronic rRNA transcript (SSU-rRNA, 5.8S rRNA, LSU-rRNA)	-100	1
DNA replication, removal of RNA primer	-100	1
elastin catabolic process	-100	1
retrograde transport, vesicle recycling within Golgi	-100	1
GO:1904030	-100	1
cellular response to selenite ion	-100	1
peptidyl-glutamic acid carboxylation	-100	1
GO:1904570	-100	1
stress-induced premature senescence	-100	1
GO:1904574	-100	1
positive regulation of type I interferon-mediated signaling pathway	-100	1
negative regulation of natural killer cell cytokine production	-100	1
GO:1904906	-100	1
thrombopoietin-mediated signaling pathway	-100	1
GO:1905221	-100	1
monocyte homeostasis	-100	1
interleukin-11-mediated signaling pathway	-100	1
postganglionic parasympathetic nervous system development	-100	1
GO:1904905	-100	1
GO:0061642	-100	1
positive regulation of adaptive immune response	-100	1
regulation of stem cell differentiation	-100	1
zygotic determination of anterior/posterior axis, embryo	-100	1
GO:0044752	-100	1
negative regulation of locomotion	-100	1
negative regulation of alpha-beta T cell activation	-100	1
positive regulation of circadian sleep/wake cycle, sleep	-100	1
positive regulation of TRAIL biosynthetic process	-100	1
positive regulation of granulocyte colony-stimulating factor production	-100	1
vascular wound healing	-100	1
extracellular vesicular exosome assembly	-100	1
negative regulation of cellular response to heat	-100	1
metanephric glomerular mesangial cell differentiation	-100	1
positive regulation of chronic inflammatory response to non-antigenic stimulus	-100	1
fasciculation of motor neuron axon	-100	1
fasciculation of sensory neuron axon	-100	1
corpus callosum development	-100	1
regulation of body fluid levels	-100	1
positive regulation of synaptic plasticity	-100	1
GO:1904238	-100	1
cytosolic calcium ion transport	-100	1
response to anoxia	-100	1
axial mesoderm formation	-100	1
GO:1901491	-100	1
notochord cell development	-100	1
endothelium development	-100	1
very long-chain fatty acid catabolic process	-100	1
peroxisomal long-chain fatty acid import	-100	1
pointed-end actin filament capping	-100	1
negative regulation of fatty acid oxidation	-100	1
carnitine catabolic process	-100	1
protein localization to cytoskeleton	-100	1
MHC class II protein complex assembly	-100	1
regulation of cysteine-type endopeptidase activity	-100	1
somatotropin secreting cell development	-100	1
phospholipase C-activating serotonin receptor signaling pathway	-100	1
negative regulation of synaptic transmission, GABAergic	-100	1
regulation of neurological system process	-100	1
positive regulation of mesenchymal cell apoptotic process	-100	1
activation of meiosis	-100	1
diadenosine tetraphosphate biosynthetic process	-100	1
ERBB signaling pathway	-100	1
cytosine metabolic process	-100	1
negative regulation of striated muscle cell differentiation	-100	1
bombesin receptor signaling pathway	-100	1
regulation of corticotropin-releasing hormone secretion	-100	1
hindlimb morphogenesis	-100	1
regulation of odontogenesis	-100	1
spinal cord motor neuron cell fate specification	-100	1

## Sheet: Chart
Biological process	Percentage of genes	p-value	p = 0.05 reference
farnesol catabolic process	20	2.46172	1.30103
type I interferon-mediated signaling pathway	30	1.1747	1.30103
doxorubicin metabolic process	20	1.01535	1.30103
daunorubicin metabolic process	20	1.01535	1.30103
defense response to virus	30	0	1.30103
oxidation-reduction process	40	0	1.30103
negative regulation of viral genome replication	20	0	1.30103
retinoid metabolic process	20	0	1.30103
cellular response to type I interferon	10	0	1.30103
antigen processing and presentation of exogenous protein antigen via MHC class Ib, TAP-dependent	10	0	1.30103
negative regulation of retinoic acid biosynthetic process	10	0	1.30103
regulation of testosterone biosynthetic process	10	0	1.30103
cellular response to corticosteroid stimulus	10	0	1.30103
GO:1904434	10	0	1.30103
intracellular transport of viral proteins in host cell	10	0	1.30103
cellular response to prostaglandin stimulus	10	0	1.30103
regulation of protein import into nucleus, translocation	10	0	1.30103
GO:1904437	10	0	1.30103
regulation of retinoic acid receptor signaling pathway	10	0	1.30103
cellular response to iron(III) ion	10	0	1.30103
negative regulation of helicase activity	10	0	1.30103
regulation of iron ion import	10	0	1.30103
glycerol ether metabolic process	10	0	1.30103
negative regulation of defense response to virus by host	10	0	1.30103
cellular response to jasmonic acid stimulus	10	0	1.30103
renal absorption	10	0	1.30103
cellular response to prostaglandin D stimulus	10	0	1.30103
regulation of interferon-gamma production	10	0	1.30103
testosterone biosynthetic process	10	0	1.30103
positive regulation of protein kinase B signaling cascade	20	0	1.30103
antigen processing and presentation of endogenous peptide antigen via MHC class I	10	0	1.30103
regulation of erythrocyte differentiation	10	0	1.30103
negative regulation of protein export from nucleus	10	0	1.30103
ISG15-protein conjugation	10	0	1.30103
negative regulation of receptor binding	10	0	1.30103
cellular response to iron ion	10	0	1.30103
positive regulation of receptor binding	10	0	1.30103
macromolecule metabolic process	10	0	1.30103
negative regulation of mitochondrial depolarization	10	0	1.30103
response to molecule of bacterial origin	10	0	1.30103
modification-dependent protein catabolic process	10	0	1.30103
response to type I interferon	10	0	1.30103
regulation of epidermal growth factor receptor signaling pathway	10	0	1.30103
progesterone metabolic process	10	0	1.30103
cellular aldehyde metabolic process	10	0	1.30103
antigen processing and presentation of exogenous peptide antigen via MHC class I, TAP-independent	10	0	1.30103
positive regulation of T cell cytokine production	10	0	1.30103
GO:1903206	10	0	1.30103
cyclooxygenase pathway	10	0	1.30103
iron ion transport	10	0	1.30103
retinal metabolic process	10	0	1.30103
prostaglandin metabolic process	10	0	1.30103
cellular response to exogenous dsRNA	10	0	1.30103
positive regulation of endothelial cell apoptotic process	10	0	1.30103
cellular response to interferon-beta	10	0	1.30103
positive regulation of receptor-mediated endocytosis	10	0	1.30103
GO:0098586	10	0	1.30103
release of cytochrome c from mitochondria	10	0	1.30103
protein import into nucleus, translocation	10	0	1.30103
protein refolding	10	0	1.30103
positive regulation of T cell mediated cytotoxicity	10	0	1.30103
response to cadmium ion	10	0	1.30103
antigen processing and presentation of exogenous peptide antigen via MHC class I, TAP-dependent	10	0	1.30103
viral reproduction	20	0	1.30103
T cell differentiation in thymus	10	0	1.30103
intrinsic apoptotic signaling pathway	10	0	1.30103
positive regulation of viral genome replication	10	0	1.30103
regulation of defense response to virus by virus	10	0	1.30103
response to radiation	10	0	1.30103
positive regulation of reactive oxygen species metabolic process	10	0	1.30103
positive regulation of erythrocyte differentiation	10	0	1.30103
negative regulation of type I interferon production	10	0	1.30103
positive regulation of DNA binding	10	0	1.30103
iron ion homeostasis	10	0	1.30103
antigen processing and presentation of peptide antigen via MHC class I	10	0	1.30103
retinol metabolic process	10	0	1.30103
reactive oxygen species metabolic process	10	0	1.30103
activation of protein kinase B activity	10	0	1.30103
cellular response to reactive oxygen species	10	0	1.30103
positive regulation of bone mineralization	10	0	1.30103
translesion synthesis	10	0	1.30103
negative regulation of extrinsic apoptotic signaling pathway in absence of ligand	10	0	1.30103
positive regulation of cell death	10	0	1.30103
epithelial to mesenchymal transition	10	0	1.30103
cellular response to cadmium ion	10	0	1.30103
cytoplasmic translation	10	0	1.30103
retina homeostasis	10	0	1.30103
steroid metabolic process	10	0	1.30103
innate immune response	20	0	1.30103
negative regulation of protein ubiquitination	10	0	1.30103
negative regulation of neuron projection development	10	0	1.30103
apoptotic signaling pathway	10	0	1.30103
cellular response to starvation	10	0	1.30103
response to nutrient	10	0	1.30103
negative regulation of cysteine-type endopeptidase activity involved in apoptotic process	10	0	1.30103
cell redox homeostasis	10	0	1.30103
positive regulation of protein binding	10	0	1.30103
interferon-gamma-mediated signaling pathway	10	0	1.30103
negative regulation of protein binding	10	0	1.30103
keratinocyte differentiation	10	0	1.30103
cellular response to calcium ion	10	0	1.30103
positive regulation of peptidyl-serine phosphorylation	10	0	1.30103
xenobiotic metabolic process	10	0	1.30103
SRP-dependent cotranslational protein targeting to membrane	10	0	1.30103
male gonad development	10	0	1.30103
response to bacterium	10	0	1.30103
response to virus	10	0	1.30103
nuclear-transcribed mRNA catabolic process, nonsense-mediated decay	10	0	1.30103
translational initiation	10	0	1.30103
positive regulation of I-kappaB kinase/NF-kappaB cascade	10	0	1.30103
translation	10	0	1.30103
cellular protein metabolic process	10	0	1.30103
response to drug	10	0	1.30103
defense response to bacterium	10	0	1.30103
regulation of immune response	10	0	1.30103
cell-cell signaling	10	0	1.30103
cell proliferation	10	0	1.30103
immune response	10	0	1.30103
neutrophil degranulation	10	0	1.30103
positive regulation of cell proliferation	10	0	1.30103
negative regulation of apoptotic process	10	0	1.30103
apoptotic process	10	0	1.30103
negative regulation of transcription from RNA polymerase II promoter	10	0	1.30103
signal transduction	10	0	1.30103
G-protein coupled receptor signaling pathway	10	0	1.30103

## Sheet: Biological process
Dataset: New Set
Enrichment analysis: Biological process
Number of genes in the dataset: 10
Number of genes in the dataset (which are available in Biological process database) :10
Number of genes in background: 17718
						Corrected p-values
Biological process	No. of genes in the dataset	No.of genes in the background dataset	Percentage of genes	Fold enrichment	P-value (Hypergeometric test)	Bonferroni method	BH method	Q-value (Storey-Tibshirani method)	Mapped gene names
farnesol catabolic process	2	2	20	1770.03	2.86707e-07	0.00345367	0.00345367	0.0236775	AKR1B10; AKR1C3;
type I interferon-mediated signaling pathway	3	65	30	81.9534	5.5521e-06	0.0668806	0.024132	0.165443	ISG15; IFIT1; IFI6;
daunorubicin metabolic process	2	8	20	444.165	8.01329e-06	0.0965281	0.024132	0.165443	AKR1B10; AKR1C3;
doxorubicin metabolic process	2	8	20	444.165	8.01329e-06	0.0965281	0.024132	0.165443	AKR1B10; AKR1C3;
defense response to virus	3	183	30	29.112	0.000123307	1	0.282848	1	ISG15; IFIT1; IFI6;
oxidation-reduction process	4	527	40	13.4681	0.000140884	1	0.282848	1	TXN; AKR1B10; ALDH3A1; AKR1C3;
negative regulation of viral genome replication	2	40	20	88.9218	0.000221087	1	0.380459	1	ISG15; IFIT1;
retinoid metabolic process	2	57	20	62.4059	0.000450068	1	0.52298	1	AKR1B10; AKR1C3;
regulation of testosterone biosynthetic process	1	1	10	1770.03	0.000564398	1	0.52298	1	AKR1C3;
cellular response to corticosteroid stimulus	1	1	10	1770.03	0.000564398	1	0.52298	1	AKR1C3;
negative regulation of retinoic acid biosynthetic process	1	1	10	1770.03	0.000564398	1	0.52298	1	AKR1C3;
cellular response to type I interferon	1	1	10	1770.03	0.000564398	1	0.52298	1	IFIT1;
antigen processing and presentation of exogenous protein antigen via MHC class Ib, TAP-dependent	1	1	10	1770.03	0.000564398	1	0.52298	1	B2M;
regulation of protein import into nucleus, translocation	1	2	10	889.419	0.00112851	1	0.755223	1	TXN;
GO:1904437	1	2	10	889.419	0.00112851	1	0.755223	1	B2M;
cellular response to prostaglandin stimulus	1	2	10	889.419	0.00112851	1	0.755223	1	AKR1C3;
GO:1904434	1	2	10	889.419	0.00112851	1	0.755223	1	B2M;
intracellular transport of viral proteins in host cell	1	2	10	889.419	0.00112851	1	0.755223	1	IFIT1;
negative regulation of helicase activity	1	3	10	593.931	0.00169233	1	0.926629	1	IFIT1;
regulation of iron ion import	1	3	10	593.931	0.00169233	1	0.926629	1	B2M;
regulation of retinoic acid receptor signaling pathway	1	3	10	593.931	0.00169233	1	0.926629	1	AKR1C3;
cellular response to iron(III) ion	1	3	10	593.931	0.00169233	1	0.926629	1	B2M;
cellular response to jasmonic acid stimulus	1	4	10	445.818	0.00225587	1	1	1	AKR1C3;
negative regulation of defense response to virus by host	1	4	10	445.818	0.00225587	1	1	1	IFIT1;
glycerol ether metabolic process	1	4	10	445.818	0.00225587	1	1	1	TXN;
regulation of interferon-gamma production	1	5	10	356.833	0.00281912	1	1	1	ISG15;
testosterone biosynthetic process	1	5	10	356.833	0.00281912	1	1	1	AKR1C3;
renal absorption	1	5	10	356.833	0.00281912	1	1	1	AKR1C3;
cellular response to prostaglandin D stimulus	1	5	10	356.833	0.00281912	1	1	1	AKR1C3;
positive regulation of protein kinase B signaling cascade	2	156	20	22.8047	0.00330918	1	1	1	TXN; AKR1C3;
ISG15-protein conjugation	1	6	10	297.459	0.00338209	1	1	1	ISG15;
negative regulation of receptor binding	1	6	10	297.459	0.00338209	1	1	1	B2M;
negative regulation of protein export from nucleus	1	6	10	297.459	0.00338209	1	1	1	TXN;
antigen processing and presentation of endogenous peptide antigen via MHC class I	1	6	10	297.459	0.00338209	1	1	1	B2M;
regulation of erythrocyte differentiation	1	6	10	297.459	0.00338209	1	1	1	B2M;
macromolecule metabolic process	1	7	10	255.026	0.00394477	1	1	1	AKR1C3;
negative regulation of mitochondrial depolarization	1	7	10	255.026	0.00394477	1	1	1	IFI6;
cellular response to iron ion	1	7	10	255.026	0.00394477	1	1	1	B2M;
positive regulation of receptor binding	1	7	10	255.026	0.00394477	1	1	1	B2M;
response to type I interferon	1	8	10	223.187	0.00450716	1	1	1	ISG15;
modification-dependent protein catabolic process	1	8	10	223.187	0.00450716	1	1	1	ISG15;
response to molecule of bacterial origin	1	8	10	223.187	0.00450716	1	1	1	B2M;
antigen processing and presentation of exogenous peptide antigen via MHC class I, TAP-independent	1	9	10	198.416	0.00506927	1	1	1	B2M;
positive regulation of T cell cytokine production	1	9	10	198.416	0.00506927	1	1	1	B2M;
cellular aldehyde metabolic process	1	9	10	198.416	0.00506927	1	1	1	ALDH3A1;
regulation of epidermal growth factor receptor signaling pathway	1	9	10	198.416	0.00506927	1	1	1	IFI6;
progesterone metabolic process	1	9	10	198.416	0.00506927	1	1	1	AKR1C3;
GO:1903206	1	10	10	178.595	0.00563109	1	1	1	TXN;
cyclooxygenase pathway	1	11	10	162.373	0.00619263	1	1	1	AKR1C3;
iron ion transport	1	12	10	148.854	0.00675388	1	1	1	B2M;
retinal metabolic process	1	13	10	137.412	0.00731485	1	1	1	AKR1C3;
prostaglandin metabolic process	1	14	10	127.604	0.00787553	1	1	1	AKR1C3;
cellular response to exogenous dsRNA	1	15	10	119.103	0.00843592	1	1	1	IFIT1;
positive regulation of endothelial cell apoptotic process	1	17	10	105.099	0.00955586	1	1	1	AKR1C3;
cellular response to interferon-beta	1	20	10	89.3419	0.0112336	1	1	1	IFIT1;
release of cytochrome c from mitochondria	1	21	10	85.0895	0.0117923	1	1	1	IFI6;
GO:0098586	1	21	10	85.0895	0.0117923	1	1	1	IFI6;
positive regulation of receptor-mediated endocytosis	1	21	10	85.0895	0.0117923	1	1	1	B2M;
protein refolding	1	23	10	77.6937	0.0129088	1	1	1	B2M;
protein import into nucleus, translocation	1	23	10	77.6937	0.0129088	1	1	1	AKR1C3;
positive regulation of T cell mediated cytotoxicity	1	24	10	74.4578	0.0134667	1	1	1	B2M;
response to cadmium ion	1	25	10	71.4807	0.0140242	1	1	1	B2M;
antigen processing and presentation of exogenous peptide antigen via MHC class I, TAP-dependent	1	26	10	68.7325	0.0145815	1	1	1	B2M;
viral reproduction	2	342	20	10.4025	0.0150903	1	1	1	ISG15; IFIT1;
positive regulation of viral genome replication	1	27	10	66.1878	0.0151385	1	1	1	IFIT1;
regulation of defense response to virus by virus	1	27	10	66.1878	0.0151385	1	1	1	B2M;
T cell differentiation in thymus	1	27	10	66.1878	0.0151385	1	1	1	B2M;
intrinsic apoptotic signaling pathway	1	27	10	66.1878	0.0151385	1	1	1	IFI6;
positive regulation of reactive oxygen species metabolic process	1	28	10	63.8248	0.0156952	1	1	1	AKR1C3;
response to radiation	1	28	10	63.8248	0.0156952	1	1	1	TXN;
iron ion homeostasis	1	29	10	61.6247	0.0162516	1	1	1	B2M;
antigen processing and presentation of peptide antigen via MHC class I	1	29	10	61.6247	0.0162516	1	1	1	B2M;
positive regulation of DNA binding	1	29	10	61.6247	0.0162516	1	1	1	TXN;
positive regulation of erythrocyte differentiation	1	29	10	61.6247	0.0162516	1	1	1	ISG15;
negative regulation of type I interferon production	1	29	10	61.6247	0.0162516	1	1	1	ISG15;
retinol metabolic process	1	30	10	59.5712	0.0168077	1	1	1	AKR1C3;
activation of protein kinase B activity	1	32	10	55.8491	0.0179192	1	1	1	TXN;
reactive oxygen species metabolic process	1	32	10	55.8491	0.0179192	1	1	1	IFI6;
cellular response to reactive oxygen species	1	33	10	54.1573	0.0184745	1	1	1	AKR1C3;
negative regulation of extrinsic apoptotic signaling pathway in absence of ligand	1	34	10	52.5649	0.0190295	1	1	1	IFI6;
translesion synthesis	1	34	10	52.5649	0.0190295	1	1	1	ISG15;
positive regulation of bone mineralization	1	34	10	52.5649	0.0190295	1	1	1	ISG15;
positive regulation of cell death	1	35	10	51.0634	0.0195842	1	1	1	AKR1C3;
epithelial to mesenchymal transition	1	37	10	48.304	0.0206928	1	1	1	S100A4;
cellular response to cadmium ion	1	38	10	47.0332	0.0212466	1	1	1	AKR1C3;
cytoplasmic translation	1	39	10	45.8275	0.0218002	1	1	1	RPS29;
steroid metabolic process	1	41	10	43.5926	0.0229066	1	1	1	AKR1C3;
retina homeostasis	1	41	10	43.5926	0.0229066	1	1	1	B2M;
innate immune response	2	463	20	7.68399	0.0266869	1	1	1	B2M; IFI6;
negative regulation of protein ubiquitination	1	49	10	36.4769	0.0273207	1	1	1	ISG15;
negative regulation of neuron projection development	1	58	10	30.8176	0.0322651	1	1	1	B2M;
apoptotic signaling pathway	1	60	10	29.7906	0.0333608	1	1	1	IFI6;
cellular response to starvation	1	63	10	28.3722	0.0350022	1	1	1	AKR1C3;
response to nutrient	1	66	10	27.0827	0.0366412	1	1	1	AKR1C3;
cell redox homeostasis	1	67	10	26.6786	0.0371869	1	1	1	TXN;
negative regulation of cysteine-type endopeptidase activity involved in apoptotic process	1	67	10	26.6786	0.0371869	1	1	1	IFI6;
positive regulation of protein binding	1	68	10	26.2863	0.0377324	1	1	1	B2M;
interferon-gamma-mediated signaling pathway	1	71	10	25.1758	0.0393671	1	1	1	B2M;
keratinocyte differentiation	1	73	10	24.4861	0.0404556	1	1	1	AKR1C3;
negative regulation of protein binding	1	73	10	24.4861	0.0404556	1	1	1	IFIT1;
cellular response to calcium ion	1	80	10	22.3438	0.0442564	1	1	1	AKR1C3;
positive regulation of peptidyl-serine phosphorylation	1	84	10	21.28	0.0464222	1	1	1	TXN;
xenobiotic metabolic process	1	85	10	21.0297	0.046963	1	1	1	ALDH3A1;
SRP-dependent cotranslational protein targeting to membrane	1	89	10	20.0846	0.0491232	1	1	1	RPS29;
male gonad development	1	90	10	19.8615	0.0496626	1	1	1	AKR1C3;
response to bacterium	1	91	10	19.6432	0.0502017	1	1	1	IFIT1;
response to virus	1	107	10	16.7062	0.0587901	1	1	1	IFIT1;
nuclear-transcribed mRNA catabolic process, nonsense-mediated decay	1	116	10	15.4101	0.0635903	1	1	1	RPS29;
translational initiation	1	132	10	13.5424	0.0720695	1	1	1	RPS29;
positive regulation of I-kappaB kinase/NF-kappaB cascade	1	177	10	10.0996	0.0955483	1	1	1	S100A4;
translation	1	180	10	9.93129	0.0970944	1	1	1	RPS29;
cellular protein metabolic process	1	192	10	9.31062	0.103255	1	1	1	B2M;
response to drug	1	193	10	9.26238	0.103767	1	1	1	B2M;
defense response to bacterium	1	198	10	9.02849	0.106321	1	1	1	ISG15;
regulation of immune response	1	209	10	8.55333	0.111918	1	1	1	B2M;
cell-cell signaling	1	223	10	8.01637	0.118995	1	1	1	TXN;
cell proliferation	1	366	10	4.88438	0.188432	1	1	1	TXN;
immune response	1	445	10	4.01728	0.224642	1	1	1	IFI6;
neutrophil degranulation	1	481	10	3.71662	0.240655	1	1	1	B2M;
positive regulation of cell proliferation	1	501	10	3.56825	0.249422	1	1	1	AKR1C3;
negative regulation of apoptotic process	1	531	10	3.36666	0.262402	1	1	1	IFI6;
apoptotic process	1	553	10	3.23273	0.271792	1	1	1	IFI6;
negative regulation of transcription from RNA polymerase II promoter	1	808	10	2.21251	0.373045	1	1	1	TXN;
signal transduction	1	905	10	1.97537	0.408104	1	1	1	TXN;
G-protein coupled receptor signaling pathway	1	1122	10	1.59333	0.480228	1	1	1	AKR1C3;
