# Supplementary material for: Global transcriptome analysis of H5N1 influenza virus-infected human cells
Source: Hereditas. 2019 Feb 6;156:10. doi: 10.1186/s41065-019-0085-9 (PMC6366111; doi:10.1186/s41065-019-0085-9)
Supplement: Supplementary file 3 — Table S3. The differential unique genes in the A/QH group relative to molecular function. (XLSX 37 kb) [file 41065_2019_85_MOESM3_ESM.xlsx]

## Sheet: Fold
Molecular function	Fold enrichment	p-value
dihydrotestosterone 17-beta-dehydrogenase activity	1762.34	1
15-hydroxyprostaglandin-D dehydrogenase (NADP+) activity	1762.34	1
prostaglandin D2 11-ketoreductase activity	1762.34	1
ketoreductase activity	1762.34	1
prostaglandin H2 endoperoxidase reductase activity	1762.34	1
geranylgeranyl reductase activity	1762.34	0.00121239
indanol dehydrogenase activity	1176.84	0.00363607
benzaldehyde dehydrogenase (NAD+) activity	885.553	1
androsterone dehydrogenase activity	885.553	1
delta4-3-oxosteroid 5beta-reductase activity	885.553	1
prostaglandin-F synthase activity	885.553	1
testosterone 17-beta-dehydrogenase (NADP+) activity	591.35	1
phenanthrene 9,10-monooxygenase activity	591.35	1
retinal dehydrogenase activity	505.321	0.0254217
trans-1,2-dihydrobenzene-1,2-diol dehydrogenase activity	443.881	1
alcohol dehydrogenase (NADP+) activity	441.685	0.000120647
aldehyde dehydrogenase [NAD(P)+] activity	355.282	1
testosterone dehydrogenase (NAD+) activity	296.167	1
3-chloroallyl aldehyde dehydrogenase activity	296.167	1
ketosteroid monooxygenase activity	296.167	1
alditol:NADP+ 1-oxidoreductase activity	252.841	0.109928
aldo-keto reductase (NADP) activity	252.841	0.109928
oxidoreductase activity, acting on NADH or NADPH, quinone or similar compound as acceptor	222.217	1
peptide disulfide oxidoreductase activity	222.217	1
steroid dehydrogenase activity	222.217	1
NADP-retinol dehydrogenase activity	197.554	1
RAGE receptor binding	161.668	1
protein tag	161.668	1
aldehyde dehydrogenase (NAD) activity	136.815	1
retinol dehydrogenase activity	98.8319	1
transition metal ion binding	93.6329	1
protein disulfide oxidoreductase activity	77.356	1
oxidoreductase activity	31.345	1
calcium-dependent protein binding	29.1749	1
structural constituent of ribosome	10.8528	1
actin binding	6.84574	1
RNA binding	3.87197	1
identical protein binding	3.39623	1
calcium ion binding	2.5464	1
zinc ion binding	2.16802	1
protein binding	1.48608	1
20-hydroxy-leukotriene B4 omega oxidase activity	-100	1
neuroligin family protein binding	-100	1
lipoprotein particle receptor binding	-100	1
eye pigment precursor transporter activity	-100	1
tocotrienol omega-hydroxylase activity	-100	1
arachidonic acid omega-hydroxylase activity	-100	1
ATP-activated inward rectifier potassium channel activity	-100	1
P2Y1 nucleotide receptor binding	-100	1
alpha-tocopherol omega-hydroxylase activity	-100	1
glutathione dehydrogenase (ascorbate) activity	-100	1
CMP-N-acetylneuraminate transmembrane transporter activity	-100	1
CX3C chemokine receptor binding	-100	1
methylarsonate reductase activity	-100	1
UDP-galactose transmembrane transporter activity	-100	1
20-aldehyde-leukotriene B4 20-monooxygenase activity	-100	1
CXCR1 chemokine receptor binding	-100	1
beta-1 adrenergic receptor binding	-100	1
GO:0044736	-100	1
LSU rRNA binding	-100	1
AF-2 domain binding	-100	1
translation termination factor activity	-100	1
macrolide binding	-100	1
alkylglycerophosphoethanolamine phosphodiesterase activity	-100	1
GO:1904841	-100	1
myosin-light-chain-phosphatase activity	-100	1
Rho GDP-dissociation inhibitor binding	-100	1
4-alpha-hydroxytetrahydrobiopterin dehydratase activity	-100	1
thioredoxin-disulfide reductase activity	-100	1
U7 snRNA binding	-100	1
thyrotropin-releasing hormone receptor binding	-100	1
signal sequence binding	-100	1
cell adhesive protein binding involved in AV node cell-bundle of His cell communication	-100	1
haptoglobin binding	-100	1
1-alkyl-2-acetylglycerophosphocholine esterase activity	-100	1
leukotriene-B4 20-monooxygenase activity	-100	1
alkane 1-monooxygenase activity	-100	1
GO:0098632	-100	1
HLH domain binding	-100	1
small protein activating enzyme binding	-100	1
calcium-dependent protein serine/threonine phosphatase activity	-100	1
ubiquitin-protein ligase activator activity	-100	1
NEDD8 ligase activity	-100	1
GO:0061656	-100	1
3-hydroxybutyrate dehydrogenase activity	-100	1
GO:1901707	-100	1
methylmalonate-semialdehyde dehydrogenase (acylating) activity	-100	1
malonate-semialdehyde dehydrogenase (acetylating) activity	-100	1
oxoglutarate:malate antiporter activity	-100	1
inward rectifier potassium channel inhibitor activity	-100	1
growth hormone-releasing hormone receptor activity	-100	1
guanylate cyclase activator activity	-100	1
leak channel activity	-100	1
dihydroorotate dehydrogenase activity	-100	1
loop DNA binding	-100	1
inositol phosphate phosphatase activity	-100	1
oxoglutarate dehydrogenase (succinyl-transferring) activity	-100	1
oxoglutarate dehydrogenase (NAD+) activity	-100	1
calcium-independent protein kinase C activity	-100	1
receptor activator activity	-100	1
unmethylated CpG binding	-100	1
GO:1904855	-100	1
1,4-alpha-glucan branching enzyme activity	-100	1
tapasin binding	-100	1
K6-linked polyubiquitin binding	-100	1
GO:1904493	-100	1
superoxide dismutase copper chaperone activity	-100	1
GO:0102752	-100	1
GO:1904492	-100	1
6-pyruvoyltetrahydropterin synthase activity	-100	1
U-plasminogen activator receptor activity	-100	1
transforming growth factor beta receptor activity, type III	-100	1
linoleic acid binding	-100	1
MHC class Ib protein binding	-100	1
GO:1904680	-100	1
mevalonate kinase activity	-100	1
parathyroid hormone receptor activity	-100	1
GO:1905059	-100	1
3-hydroxyacyl-CoA dehydratase activity	-100	1
very-low-density lipoprotein particle binding	-100	1
mineralocorticoid receptor binding	-100	1
GO:1990583	-100	1
GO:0098601	-100	1
phosphate:hydrogen symporter activity	-100	1
reelin receptor activity	-100	1
lipoprotein transporter activity	-100	1
4-aminobutyrate transaminase activity	-100	1
succinate-semialdehyde dehydrogenase binding	-100	1
oxidized pyrimidine base lesion DNA N-glycosylase activity	-100	1
glycosylphosphatidylinositol phospholipase D activity	-100	1
prolactin-releasing peptide receptor binding	-100	1
orexigenic neuropeptide QRFP receptor binding	-100	1
4-aminobutyrate:2-oxoglutarate transaminase activity	-100	1
(S)-3-amino-2-methylpropionate transaminase activity	-100	1
GO:0098770	-100	1
interleukin-9 receptor activity	-100	1
N-acetylgalactosamine kinase activity	-100	1
(N-acetylneuraminyl)-galactosylglucosylceramide N-acetylgalactosaminyltransferase activity	-100	1
GO:0061663	-100	1
3'-5'-exoribonuclease activity	-100	1
exoribonuclease activity	-100	1
organic acid binding	-100	1
corticotropin receptor activity	-100	1
GO:0061770	-100	1
GO:0098847	-100	1
ErbB-2 class receptor binding	-100	1
RNA polymerase II intronic transcription regulatory region sequence-specific DNA binding	-100	1
TFIIH-class transcription factor binding	-100	1
poly(C) RNA binding	-100	1
L-iditol 2-dehydrogenase activity	-100	1
D-xylulose reductase activity	-100	1
C-X-C motif chemokine 12 receptor activity	-100	1
neurotrophin TRKB receptor binding	-100	1
neurotrophin TRKC receptor binding	-100	1
GO:1904013	-100	1
spermine synthase activity	-100	1
MH1 domain binding	-100	1
NAD(P)+-protein-arginine ADP-ribosyltransferase activity	-100	1
N-acetylglucosamine deacetylase activity	-100	1
DNA-dependent protein kinase activity	-100	1
phosphogluconate dehydrogenase (decarboxylating) activity	-100	1
Rho GDP-dissociation inhibitor activity	-100	1
ISG15 ligase activity	-100	1
RNA transmembrane transporter activity	-100	1
deaminase activity	-100	1
GO:1904012	-100	1
GO:0061459	-100	1
endoribonuclease activity, producing 3'-phosphomonoesters	-100	1
citrate transmembrane transporter activity	-100	1
four-way junction helicase activity	-100	1
GO:0061749	-100	1
mevalonate transmembrane transporter activity	-100	1
GO:0090541	-100	1
arginine-tRNA ligase activity	-100	1
poly(G) RNA binding	-100	1
GO:0061849	-100	1
GO:1905773	-100	1
ATP citrate synthase activity	-100	1
diphosphomevalonate decarboxylase activity	-100	1
tricarboxylic acid transmembrane transporter activity	-100	1
anaphase-promoting complex binding	-100	1
phosphatidylserine 1-acylhydrolase activity	-100	1
1-acyl-2-lysophosphatidylserine acylhydrolase activity	-100	1
CAAX-protein geranylgeranyltransferase activity	-100	1
myo-inositol:sodium symporter activity	-100	1
arachidonic acid 11,12-epoxygenase activity	-100	1
linoleic acid epoxygenase activity	-100	1
arachidonic acid epoxygenase activity	-100	1
arachidonic acid 14,15-epoxygenase activity	-100	1
NF-kappaB-inducing kinase activity	-100	1
long-chain-alcohol oxidase activity	-100	1
N-acylglucosamine 2-epimerase activity	-100	1
siRNA binding	-100	1
MAP kinase phosphatase activity	-100	1
galactokinase activity	-100	1
hydrogen:potassium-exchanging ATPase activity	-100	1
death domain binding	-100	1
UTP-activated nucleotide receptor activity	-100	1
H3 histone acetyltransferase activity	-100	1
thiopurine S-methyltransferase activity	-100	1
uridine nucleotide receptor activity	-100	1
long-chain-aldehyde dehydrogenase activity	-100	1
L-DOPA receptor activity	-100	1
L-DOPA binding	-100	1
alpha-2B adrenergic receptor binding	-100	1
volume-sensitive chloride channel activity	-100	1
DNA hairpin binding	-100	1
steroid hormone receptor binding	-100	1
tyrosine binding	-100	1
G-quadruplex RNA binding	-100	1
peptidyl-dipeptidase inhibitor activity	-100	1
3alpha,7alpha,12alpha-trihydroxy-5beta-cholest-24-enoyl-CoA hydratase activity	-100	1
medium-chain-aldehyde dehydrogenase activity	-100	1
succinate-semialdehyde dehydrogenase (NAD+) activity	-100	1
molybdenum ion binding	-100	1
N-sulfoglucosamine sulfohydrolase activity	-100	1
17-beta-hydroxysteroid dehydrogenase (NAD+) activity	-100	1
sulfite oxidase activity	-100	1
glial cell-derived neurotrophic factor receptor activity	-100	1
methionine-tRNA ligase activity	-100	1
box C/D snoRNA binding	-100	1
3-oxoacid CoA-transferase activity	-100	1
tRNA (guanine-N7-)-methyltransferase activity	-100	1
GO:1990829	-100	1
oxidoreductase activity, acting on the CH-OH group of donors, NAD or NADP as acceptor	-100	1
beta-aspartyl-peptidase activity	-100	1
adenosine kinase activity	-100	1
double-stranded RNA adenosine deaminase activity	-100	1
long-chain-3-hydroxyacyl-CoA dehydrogenase activity	-100	1
histone acetyltransferase activity (H3-K23 specific)	-100	1
U4 snRNA binding	-100	1
U4atac snRNA binding	-100	1
adiponectin binding	-100	1
progesterone receptor binding	-100	1
AP-1 adaptor complex binding	-100	1
phosphatidylinositol-3,4,5-trisphosphate 3-phosphatase activity	-100	1
inositol-1,3,4,5-tetrakisphosphate 3-phosphatase activity	-100	1
taste receptor activity	-100	1
triose-phosphate isomerase activity	-100	1
GO:0098973	-100	1
purine ribonucleoside triphosphate binding	-100	1
phosphatidylinositol-3,4-bisphosphate 3-phosphatase activity	-100	1
kappa-type opioid receptor binding	-100	1
sulfiredoxin activity	-100	1
cysteine-type endopeptidase regulator activity involved in apoptotic process	-100	1
AP-3 adaptor complex binding	-100	1
GO:0036461	-100	1
oxidoreductase activity, acting on paired donors, with incorporation or reduction of molecular oxygen, reduced ascorbate as one donor, and incorporation of one atom of oxygen	-100	1
bitter taste receptor activity	-100	1
Toll-like receptor 2 binding	-100	1
olfactory receptor binding	-100	1
[hydroxymethylglutaryl-CoA reductase (NADPH)] kinase activity	-100	1
[acetyl-CoA carboxylase] kinase activity	-100	1
tRNA guanylyltransferase activity	-100	1
histone serine kinase activity	-100	1
DH domain binding	-100	1
alpha-N-acetylglucosaminidase activity	-100	1
calmodulin-dependent cyclic-nucleotide phosphodiesterase activity	-100	1
calcium- and calmodulin-regulated 3',5'-cyclic-GMP phosphodiesterase activity	-100	1
single base insertion or deletion binding	-100	1
voltage-gated calcium channel activity involved in regulation of cardiac muscle cell action potential	-100	1
brain-derived neurotrophic factor binding	-100	1
ankyrin repeat binding	-100	1
GO:0102549	-100	1
tyrosine-tRNA ligase activity	-100	1
voltage-gated calcium channel activity involved in regulation of bundle of His cardiac muscle cell action potential	-100	1
galactolipase activity	-100	1
galactosylceramidase activity	-100	1
GO:1901611	-100	1
GO:1904121	-100	1
ceramide transporter activity	-100	1
ceramide binding	-100	1
GO:0036435	-100	1
thyroxine 5-deiodinase activity	-100	1
endoribonuclease inhibitor activity	-100	1
ubiquitin-specific protease activator activity	-100	1
glutamate-5-semialdehyde dehydrogenase activity	-100	1
delta1-pyrroline-5-carboxylate synthetase activity	-100	1
hydroxymethylglutaryl-CoA synthase activity	-100	1
glutamate 5-kinase activity	-100	1
sodium:potassium:chloride symporter activity	-100	1
sodium:chloride symporter activity	-100	1
ADP-ribosylarginine hydrolase activity	-100	1
acetylcholine receptor activator activity	-100	1
oxidoreductase activity, acting on the CH-CH group of donors, NAD or NADP as acceptor	-100	1
delta24-sterol reductase activity	-100	1
inorganic diphosphatase activity	-100	1
delta24(24-1) sterol reductase activity	-100	1
GO:0106140	-100	1
pre-mRNA branch point binding	-100	1
mannan binding	-100	1
gluconolactonase activity	-100	1
UDP-activated nucleotide receptor activity	-100	1
advanced glycation end-product receptor activity	-100	1
membrane insertase activity	-100	1
ADP receptor activity	-100	1
phosphomevalonate kinase activity	-100	1
3,4-dihydrocoumarin hydrolase activity	-100	1
pyruvate dehydrogenase (acetyl-transferring) kinase activity	-100	1
cholestenol delta-isomerase activity	-100	1
neurotrophin receptor activity	-100	1
intracellular cyclic nucleotide activated cation channel activity	-100	1
oxidoreductase activity, oxidizing metal ions with flavin as acceptor	-100	1
UDP-N-acetylglucosamine diphosphorylase activity	-100	1
retinal isomerase activity	-100	1
all-trans-retinyl-palmitate hydrolase, 11-cis retinol forming activity	-100	1
glucuronosyl-N-acetylglucosaminyl-proteoglycan 4-alpha-N-acetylglucosaminyltransferase activity	-100	1
N-acetylglucosaminyl-proteoglycan 4-beta-glucuronosyltransferase activity	-100	1
sterol-4-alpha-carboxylate 3-dehydrogenase (decarboxylating) activity	-100	1
GO:0103066	-100	1
leukotriene receptor activity	-100	1
C-3 sterol dehydrogenase (C-4 sterol decarboxylase) activity	-100	1
C-4 methylsterol oxidase activity	-100	1
electron-transferring-flavoprotein dehydrogenase activity	-100	1
GO:0103067	-100	1
myosin light chain kinase activity	-100	1
acyl-CoA oxidase activity	-100	1
nucleoside transmembrane transporter activity	-100	1
inositol 1,4,5-trisphosphate-sensitive calcium-release channel activity	-100	1
voltage-gated sodium channel activity involved in regulation of SA node cardiac muscle cell action potential	-100	1
squalene monooxygenase activity	-100	1
GO:0098695	-100	1
FHA domain binding	-100	1
inositol hexakisphosphate binding	-100	1
inositol-polyphosphate 5-phosphatase activity	-100	1
UDP-glucose 4-epimerase activity	-100	1
group II metabotropic glutamate receptor activity	-100	1
guanidinoacetate N-methyltransferase activity	-100	1
UDP-N-acetylglucosamine 4-epimerase activity	-100	1
voltage-gated sodium channel activity involved in regulation of AV node cardiac muscle cell action potential	-100	1
voltage-gated sodium channel activity involved in regulation of bundle of His cardiac muscle cell action potential	-100	1
N-box binding	-100	1
histone pre-mRNA stem-loop binding	-100	1
15-oxoprostaglandin 13-oxidase activity	-100	1
HLA-C specific inhibitory MHC class I receptor activity	-100	1
2-alkenal reductase [NAD(P)] activity	-100	1
13-prostaglandin reductase activity	-100	1
ATP adenylyltransferase activity	-100	1
lysine-tRNA ligase activity	-100	1
U6atac snRNA binding	-100	1
leucine-tRNA ligase activity	-100	1
tetracycline transporter activity	-100	1
glycine N-methyltransferase activity	-100	1
protein-glutamic acid ligase activity	-100	1
glucan 1,3-alpha-glucosidase activity	-100	1
adenylate cyclase inhibitor activity	-100	1
thiomorpholine-carboxylate dehydrogenase activity	-100	1
microfibril binding	-100	1
group III metabotropic glutamate receptor activity	-100	1
tRNA (guanine(37)-N(1))-methyltransferase activity	-100	1
sodium-dependent organic anion transmembrane transporter activity	-100	1
CDP-diacylglycerol-glycerol-3-phosphate 3-phosphatidyltransferase activity	-100	1
procollagen-proline 3-dioxygenase activity	-100	1
FAD-AMP lyase (cyclizing) activity	-100	1
triokinase activity	-100	1
CDP-glycerol diphosphatase activity	-100	1
glycerone kinase activity	-100	1
GO:0098625	-100	1
GO:0098626	-100	1
UDP-galactose:glucosylceramide beta-1,4-galactosyltransferase activity	-100	1
N-acylsphingosine galactosyltransferase activity	-100	1
ribulose-phosphate 3-epimerase activity	-100	1
protein-glucosylgalactosylhydroxylysine glucosidase activity	-100	1
organic acid:sodium symporter activity	-100	1
GO:0099104	-100	1
GO:0061899	-100	1
acid-thiol ligase activity	-100	1
GO:0061897	-100	1
GO:0061898	-100	1
dynein heavy chain binding	-100	1
cation-transporting ATPase activity	-100	1
malonyl-CoA synthetase activity	-100	1
calcium-dependent phospholipase C activity	-100	1
GO:0106029	-100	1
UDP-N-acetylglucosamine-lysosomal-enzyme N-acetylglucosaminephosphotransferase activity	-100	1
Ral guanyl-nucleotide exchange factor activity	-100	1
aminophospholipid transporter activity	-100	1
transferase activity, transferring hexosyl groups	-100	1
GO:0061896	-100	1
alpha-N-arabinofuranosidase activity	-100	1
glycine transmembrane transporter activity	-100	1
cysteine dioxygenase activity	-100	1
GO:1990448	-100	1
O-acyltransferase activity	-100	1
brain-derived neurotrophic factor-activated receptor activity	-100	1
myosin head/neck binding	-100	1
GO:1990272	-100	1
2,4-dienoyl-CoA reductase (NADPH) activity	-100	1
1-acylglycerophosphocholine O-acyltransferase activity	-100	1
prostaglandin-I synthase activity	-100	1
deoxyribodipyrimidine photo-lyase activity	-100	1
DNA (6-4) photolyase activity	-100	1
all-trans-retinyl-ester hydrolase, 11-cis retinol forming activity	-100	1
blue light photoreceptor activity	-100	1
calcitonin receptor activity	-100	1
aralkylamine N-acetyltransferase activity	-100	1
BH domain binding	-100	1
complement component C3a receptor activity	-100	1
phosphoenolpyruvate carboxykinase activity	-100	1
sterol 14-demethylase activity	-100	1
L-glutamine:pyruvate aminotransferase activity	-100	1
hydroxyacylglutathione hydrolase activity	-100	1
deoxyguanosine kinase activity	-100	1
ATPase activity, uncoupled	-100	1
UTP:glucose-1-phosphate uridylyltransferase activity	-100	1
pyrimidine ribonucleotide binding	-100	1
ceramide glucosyltransferase activity	-100	1
GO:0102769	-100	1
kynureninase activity	-100	1
GO:0061981	-100	1
glutamine-phenylpyruvate transaminase activity	-100	1
cysteine-S-conjugate beta-lyase activity	-100	1
glutaminyl-peptide cyclotransferase activity	-100	1
L-phenylalanine:pyruvate aminotransferase activity	-100	1
Fas-activated serine/threonine kinase activity	-100	1
GO:0097493	-100	1
magnesium ion transmembrane transporter activity	-100	1
GO:0140068	-100	1
GO:0140069	-100	1
GO:0061811	-100	1
GO:0061812	-100	1
alpha-1,6-mannosylglycoprotein 2-beta-N-acetylglucosaminyltransferase activity	-100	1
polypeptide N-acetylgalactosaminyltransferase activity	-100	1
GO:1905030	-100	1
lysine N-acetyltransferase activity	-100	1
beta-1,4-mannosylglycoprotein 4-beta-N-acetylglucosaminyltransferase activity	-100	1
alpha-1,6-mannosylglycoprotein 6-beta-N-acetylglucosaminyltransferase activity	-100	1
GO:0061920	-100	1
GO:0140065	-100	1
peptide N-acetyltransferase activity	-100	1
GO:0061733	-100	1
GO:0061649	-100	1
receptor signaling protein tyrosine kinase inhibitor activity	-100	1
dihydropyrimidine dehydrogenase (NADP+) activity	-100	1
protoheme IX farnesyltransferase activity	-100	1
ribonuclease E activity	-100	1
extracellular-glutamate-gated ion channel activity	-100	1
bile acid:sodium symporter activity	-100	1
GO:0098919	-100	1
monosialoganglioside sialyltransferase activity	-100	1
C-8 sterol isomerase activity	-100	1
beta-galactoside (CMP) alpha-2,3-sialyltransferase activity	-100	1
N-acetyllactosaminide alpha-2,3-sialyltransferase activity	-100	1
MAP-kinase scaffold activity	-100	1
sphingomyelin phosphodiesterase activator activity	-100	1
large conductance calcium-activated potassium channel activity	-100	1
peptide-aspartate beta-dioxygenase activity	-100	1
myosin phosphatase regulator activity	-100	1
recombinase activity	-100	1
bile-salt sulfotransferase activity	-100	1
GO:0102797	-100	1
GO:0102798	-100	1
ethanolaminephosphotransferase activity	-100	1
voltage-gated sodium channel activity involved in regulation of Purkinje myocyte action potential	-100	1
adrenergic receptor binding	-100	1
mitochondrial ribosome binding	-100	1
androsterone dehydrogenase (B-specific) activity	-100	1
cation transmembrane transporter activity	-100	1
L-tyrosine transmembrane transporter activity	-100	1
lactoylglutathione lyase activity	-100	1
3-dehydrosphinganine reductase activity	-100	1
amidophosphoribosyltransferase activity	-100	1
hormone-sensitive lipase activity	-100	1
tetrahydrofolylpolyglutamate synthase activity	-100	1
NADH binding	-100	1
interleukin-10 receptor activity	-100	1
GO:1905172	-100	1
GO:1990518	-100	1
acyl-CoA ligase activity	-100	1
CoA-ligase activity	-100	1
protein tyrosine kinase collagen receptor activity	-100	1
GO:1990738	-100	1
25-hydroxycholecalciferol-24-hydroxylase activity	-100	1
1-alpha,25-dihydroxyvitamin D3 24-hydroxylase activity	-100	1
alpha-2 macroglobulin receptor activity	-100	1
apolipoprotein receptor activity	-100	1
ATP-dependent 3'-5' RNA helicase activity	-100	1
triplex DNA binding	-100	1
regulatory region RNA binding	-100	1
ATP-dependent 3'-5' DNA/RNA helicase activity	-100	1
hedgehog family protein binding	-100	1
interleukin-10 binding	-100	1
GDP-L-fucose synthase activity	-100	1
smoothened binding	-100	1
GO:1990984	-100	1
activin receptor activity, type II	-100	1
oxidative DNA demethylase activity	-100	1
GO:0103053	-100	1
inositol-1,3,4,6-tetrakisphosphate 1-phosphatase activity	-100	1
inositol-3,4,6-trisphosphate 1-kinase activity	-100	1
inositol-1,3,4,5,6-pentakisphosphate 1-phosphatase activity	-100	1
inositol-1,3,4,6-tetrakisphosphate 6-phosphatase activity	-100	1
GDP-4-dehydro-D-rhamnose reductase activity	-100	1
GDP-mannose 3,5-epimerase activity	-100	1
GO:1990889	-100	1
POZ domain binding	-100	1
dihydropyrimidinase activity	-100	1
3'-flap-structured DNA binding	-100	1
uracil binding	-100	1
thymine binding	-100	1

## Sheet: Chart
Molecular function	Percentage of genes	p-value	p = 0.05 reference
alcohol dehydrogenase (NADP+) activity	30	3.91848	1.30103
geranylgeranyl reductase activity	20	2.91636	1.30103
indanol dehydrogenase activity	20	2.43937	1.30103
retinal dehydrogenase activity	20	1.5948	1.30103
alditol:NADP+ 1-oxidoreductase activity	20	0.958893	1.30103
aldo-keto reductase (NADP) activity	20	0.958893	1.30103
dihydrotestosterone 17-beta-dehydrogenase activity	10	0	1.30103
prostaglandin H2 endoperoxidase reductase activity	10	0	1.30103
prostaglandin D2 11-ketoreductase activity	10	0	1.30103
15-hydroxyprostaglandin-D dehydrogenase (NADP+) activity	10	0	1.30103
ketoreductase activity	10	0	1.30103
androsterone dehydrogenase activity	10	0	1.30103
benzaldehyde dehydrogenase (NAD+) activity	10	0	1.30103
delta4-3-oxosteroid 5beta-reductase activity	10	0	1.30103
prostaglandin-F synthase activity	10	0	1.30103
testosterone 17-beta-dehydrogenase (NADP+) activity	10	0	1.30103
phenanthrene 9,10-monooxygenase activity	10	0	1.30103
oxidoreductase activity	20	0	1.30103
trans-1,2-dihydrobenzene-1,2-diol dehydrogenase activity	10	0	1.30103
aldehyde dehydrogenase [NAD(P)+] activity	10	0	1.30103
testosterone dehydrogenase (NAD+) activity	10	0	1.30103
3-chloroallyl aldehyde dehydrogenase activity	10	0	1.30103
ketosteroid monooxygenase activity	10	0	1.30103
steroid dehydrogenase activity	10	0	1.30103
oxidoreductase activity, acting on NADH or NADPH, quinone or similar compound as acceptor	10	0	1.30103
peptide disulfide oxidoreductase activity	10	0	1.30103
NADP-retinol dehydrogenase activity	10	0	1.30103
protein tag	10	0	1.30103
RAGE receptor binding	10	0	1.30103
aldehyde dehydrogenase (NAD) activity	10	0	1.30103
retinol dehydrogenase activity	10	0	1.30103
transition metal ion binding	10	0	1.30103
protein disulfide oxidoreductase activity	10	0	1.30103
calcium-dependent protein binding	10	0	1.30103
RNA binding	30	0	1.30103
protein binding	80	0	1.30103
structural constituent of ribosome	10	0	1.30103
identical protein binding	20	0	1.30103
actin binding	10	0	1.30103
calcium ion binding	10	0	1.30103
zinc ion binding	10	0	1.30103

## Sheet: Molecular function
Number of genes in background: 17641
						Corrected p-values
Molecular function	No. of genes in the dataset	No.of genes in the background dataset	Percentage of genes	Fold enrichment	P-value (Hypergeometric test)	Bonferroni method	BH method	Q-value (Storey-Tibshirani method)	Mapped gene names
alcohol dehydrogenase (NADP+) activity	3	12	30	441.685	2.87803e-08	0.000120647	0.000120647	0.000827593	AKR1B10; ALDH3A1; AKR1C3;
geranylgeranyl reductase activity	2	2	20	1762.34	2.89215e-07	0.00121239	0.000606195	0.00415826	AKR1B10; AKR1C3;
indanol dehydrogenase activity	2	3	20	1176.84	8.67382e-07	0.00363607	0.00121202	0.00831401	AKR1B10; AKR1C3;
retinal dehydrogenase activity	2	7	20	505.321	6.06434e-06	0.0254217	0.00635543	0.0435958	AKR1B10; AKR1C3;
aldo-keto reductase (NADP) activity	2	14	20	252.841	2.62232e-05	0.109928	0.0183213	0.125677	AKR1B10; AKR1C3;
alditol:NADP+ 1-oxidoreductase activity	2	14	20	252.841	2.62232e-05	0.109928	0.0183213	0.125677	AKR1B10; AKR1C3;
15-hydroxyprostaglandin-D dehydrogenase (NADP+) activity	1	1	10	1762.34	0.000566861	1	0.216026	1	AKR1C3;
ketoreductase activity	1	1	10	1762.34	0.000566861	1	0.216026	1	AKR1C3;
prostaglandin D2 11-ketoreductase activity	1	1	10	1762.34	0.000566861	1	0.216026	1	AKR1C3;
dihydrotestosterone 17-beta-dehydrogenase activity	1	1	10	1762.34	0.000566861	1	0.216026	1	AKR1C3;
prostaglandin H2 endoperoxidase reductase activity	1	1	10	1762.34	0.000566861	1	0.216026	1	AKR1C3;
delta4-3-oxosteroid 5beta-reductase activity	1	2	10	885.553	0.00113343	1	0.316757	1	AKR1C3;
prostaglandin-F synthase activity	1	2	10	885.553	0.00113343	1	0.316757	1	AKR1C3;
androsterone dehydrogenase activity	1	2	10	885.553	0.00113343	1	0.316757	1	AKR1C3;
benzaldehyde dehydrogenase (NAD+) activity	1	2	10	885.553	0.00113343	1	0.316757	1	ALDH3A1;
phenanthrene 9,10-monooxygenase activity	1	3	10	591.35	0.00169972	1	0.412149	1	AKR1C3;
testosterone 17-beta-dehydrogenase (NADP+) activity	1	3	10	591.35	0.00169972	1	0.412149	1	AKR1C3;
oxidoreductase activity	2	113	20	31.345	0.00176972	1	0.412149	1	AKR1B10; AKR1C3;
trans-1,2-dihydrobenzene-1,2-diol dehydrogenase activity	1	4	10	443.881	0.00226571	1	0.499887	1	AKR1C3;
aldehyde dehydrogenase [NAD(P)+] activity	1	5	10	355.282	0.00283142	1	0.593465	1	ALDH3A1;
ketosteroid monooxygenase activity	1	6	10	296.167	0.00339683	1	0.61911	1	AKR1C3;
3-chloroallyl aldehyde dehydrogenase activity	1	6	10	296.167	0.00339683	1	0.61911	1	ALDH3A1;
testosterone dehydrogenase (NAD+) activity	1	6	10	296.167	0.00339683	1	0.61911	1	AKR1C3;
peptide disulfide oxidoreductase activity	1	8	10	222.217	0.0045268	1	0.729859	1	TXN;
oxidoreductase activity, acting on NADH or NADPH, quinone or similar compound as acceptor	1	8	10	222.217	0.0045268	1	0.729859	1	AKR1C3;
steroid dehydrogenase activity	1	8	10	222.217	0.0045268	1	0.729859	1	AKR1C3;
NADP-retinol dehydrogenase activity	1	9	10	197.554	0.00509135	1	0.790479	1	AKR1C3;
RAGE receptor binding	1	11	10	161.668	0.00621959	1	0.899052	1	S100A4;
protein tag	1	11	10	161.668	0.00621959	1	0.899052	1	ISG15;
aldehyde dehydrogenase (NAD) activity	1	13	10	136.815	0.00734668	1	1	1	ALDH3A1;
retinol dehydrogenase activity	1	18	10	98.8319	0.0101594	1	1	1	AKR1C3;
transition metal ion binding	1	19	10	93.6329	0.010721	1	1	1	S100A4;
protein disulfide oxidoreductase activity	1	23	10	77.356	0.0129649	1	1	1	TXN;
calcium-dependent protein binding	1	61	10	29.1749	0.034054	1	1	1	S100A4;
RNA binding	3	1370	30	3.87197	0.0370836	1	1	1	S100A4; IFIT1; TXN;
protein binding	8	9499	80	1.48608	0.0872938	1	1	1	ISG15; S100A4; IFIT1; TXN; B2M; AKR1B10; ALDH3A1; IFI6;
structural constituent of ribosome	1	164	10	10.8528	0.0891928	1	1	1	RPS29;
identical protein binding	2	1043	20	3.39623	0.11467	1	1	1	S100A4; B2M;
actin binding	1	260	10	6.84574	0.138016	1	1	1	S100A4;
calcium ion binding	1	699	10	2.5464	0.332626	1	1	1	S100A4;
zinc ion binding	1	821	10	2.16802	0.379168	1	1	1	RPS29;
